# Supplementary material for: Genotype by environment interactions and phenotypic traits stability of the EUCLEG faba bean collection
Source: Front Plant Sci. 2025 Jan 29;15:1480110. doi: 10.3389/fpls.2024.1480110 (PMC11813923; doi:10.3389/fpls.2024.1480110)
Supplement: Supplementary file 2 [file Table1.xlsx]

## Sheet: S1
Supplementary table S1: Information the accession name, origin, region and botanical type of the Eucleg faba bean diversity panel. In the colums H-P the environments (AG- Agrovegetal Spain, IFC Institute for forage crops Kruševac Serbia, BO – Boreal Finland, and GU –Ghent Belgium) followed by the year. The accessions tested are marked with X.
Manuscript accesion name	EUCLEG_ID	Accession name	Country	INSTCODE	Region	Botanical type	AG18	AG19	BO18	BO19	GU18	GU19	IFC18	IFC19	IFC20
G001	EUC_VF_001	129-5	ESP	ESP004	Mediterranean	Equina			x	x			x	x
G002	EUC_VF_002	133-1	ESP	ESP046	Mediterranean	Equina-Major			x	x			x	x
G003	EUC_VF_003	144-3	ESP	ESP004	Mediterranean	Equina	x	x			x	x
G004	EUC_VF_004	INRA 200	DEU	FRA043	Central Europe	Minor	x	x			x	x
G005	EUC_VF_005	288-3	BGR	ESP004	Eastern Europe	Equina	x	x			x	x
G006	EUC_VF_006	324-1	RUS	ESP004	Eastern Europe	Equina			x	x			x	x
G007	EUC_VF_007	335-1	RUS	ESP046	Eastern Europe	Equina	x	x			x	x
G008	EUC_VF_008	345-1	EGY	ESP004	Mediterranean	Equina			x	x			x	x
G009	EUC_VF_009	359-1	TUR	ESP046	Mediterranean	Equina							x	x	x
G010	EUC_VF_010	366-1	ESP	ESP004	Mediterranean	Equina			x	x	x	x
G011	EUC_VF_011	374-3	CHN	ESP046	Middle East	Equina			x	x	x	x
G012	EUC_VF_012	375-2	JOR	ESP004	Mediterranean	Major			x	x			x	x
G013	EUC_VF_013	376-1	SYR	ESP046	Mediterranean	Equina							x	x	x
G014	EUC_VF_014	403-1	IRQ	ESP046	Middle East	Equina			x	x			x	x
G015	EUC_VF_015	404-3	IRQ	ESP004	Middle East	Equina							x	x	x
G016	EUC_VF_016	422-1	ETH	ESP046	Africa	Equina			x	x	x	x
G017	EUC_VF_017	435-2	SDN	ESP004	Africa	Equina			x	x			x	x
G018	EUC_VF_018	438-2	FRA	ESP046	Western Europe	Equina							x	x	x
G019	EUC_VF_019	442-3	TUR	ESP046	Mediterranean	Major							x	x	x
G020	EUC_VF_020	448-3	TUR	ESP046	Mediterranean	Major			x	x			x	x
G021	EUC_VF_021	451-3	TUR	ESP004	Mediterranean	Equina-Major			x	x			x	x
G022	EUC_VF_022	452-1	TUR	ESP004	Mediterranean	Major							x	x	x
G023	EUC_VF_023	481-1	EGY	ESP004	Mediterranean	Equina	x	x			x	x
G024	EUC_VF_024	511-3	EGY	ESP004	Mediterranean	Equina			x	x			x	x
G025	EUC_VF_025	531-3	EGY	ESP004	Mediterranean	Major							x	x	x
G026	EUC_VF_026	INRA 950	AFG	FRA043	Middle East	Minor	x	x			x	x
G027	EUC_VF_027	INRA 1205	GBR	FRA043	Western Europe	Equina-Minor			x	x			x	x
G028	EUC_VF_028	720-1	ESP	ESP004	Mediterranean	Major							x	x	x
G029	EUC_VF_029	INRA 1219	DNK	FRA043	Western Europe	Equina-Minor			x	x	x	x
G030	EUC_VF_030	894-3	ESP	ESP004	Mediterranean	Major			x	x			x	x
G031	EUC_VF_031	898-3	ESP	ESP004	Mediterranean	Equina			x	x	x	x
G032	EUC_VF_032	903-2	ESP	ESP046	Mediterranean	Major	x	x			x	x
G033	EUC_VF_033	904-1	ESP	ESP046	Mediterranean	Major							x	x	x
G034	EUC_VF_034	905-2	ESP	ESP004	Mediterranean	Equina							x	x	x
G035	EUC_VF_035	911-1	ESP	ESP046	Mediterranean	Major							x	x	x
G036	EUC_VF_036	915-1	ESP	ESP046	Mediterranean	Major-Equina							x	x	x
G037	EUC_VF_037	927-3	ESP	ESP004	Mediterranean	Equina			x	x	x	x
G038	EUC_VF_038	942-3	ESP	ESP046	Mediterranean	Equina	x	x			x	x
G039	EUC_VF_039	950-2	ESP	ESP046	Mediterranean	Major	x	x			x	x
G040	EUC_VF_040	958-3	ESP	ESP046	Mediterranean	Equina			x	x	x	x
G041	EUC_VF_041	976-2	ESP	ESP046	Mediterranean	Equina			x	x	x	x
G042	EUC_VF_042	997-2	ESP	ESP004	Mediterranean	Equina							x	x	x
G043	EUC_VF_043	998-3	ESP	ESP046	Mediterranean	Major-Equina			x	x			x	x
G044	EUC_VF_044	1009-3	ESP	ESP004	Mediterranean	Minor			x	x			x	x
G045	EUC_VF_045	1019-1	ESP	ESP046	Mediterranean	Major	x	x			x	x
G046	EUC_VF_046	1022-2	ESP	ESP004	Mediterranean	Equina			x	x			x	x
G047	EUC_VF_047	1030-1	ESP	ESP046	Mediterranean	Equina							x	x	x
G048	EUC_VF_048	1034-2	ESP	ESP046	Mediterranean	Equina							x	x	x
G049	EUC_VF_049	1049-1	ESP	ESP004	Mediterranean	Equina	x	x			x	x
G050	EUC_VF_050	1050-1	ESP	ESP046	Mediterranean	Equina			x	x			x	x
G051	EUC_VF_051	1062-3	PER	ESP004	America	Equina-Major							x	x	x
G052	EUC_VF_052	INRA 2327	FRA	FRA043	Western Europe	Minor			x	x			x	x
G053	EUC_VF_053	INRA 1262	CZE	FRA043	Central Europe	Minor-Paucijuga							x	x	x
G054	EUC_VF_054	1078-1	ESP	ESP046	Mediterranean	Equina	x	x			x	x
G055	EUC_VF_055	1085-1	ESP	ESP004	Mediterranean	Equina			x	x	x	x
G056	EUC_VF_056	1092-3	ESP	ESP046	Mediterranean	Equina			x	x			x	x
G057	EUC_VF_057	1099-3	ESP	ESP004	Mediterranean	Minor	x	x			x	x
G058	EUC_VF_058	1106-3	ESP	ESP004	Mediterranean	Minor			x	x	x	x
G059	EUC_VF_059	1117-1	ESP	ESP004	Mediterranean	Equina	x	x			x	x
G060	EUC_VF_060	1118-1	ESP	ESP004	Mediterranean	Equina			x	x	x	x
G061	EUC_VF_061	1124-3	ESP	ESP046	Mediterranean	Equina	x	x			x	x
G062	EUC_VF_062	1136-1	ESP	ESP046	Mediterranean	Major	x	x			x	x
G063	EUC_VF_063	1155-3	ESP	ESP046	Mediterranean	Major-Equina			x	x	x	x
G064	EUC_VF_064	1157-1	ESP	ESP046	Mediterranean	Major			x	x	x	x
G065	EUC_VF_065	1162-1	ESP	ESP046	Mediterranean	Equina			x	x			x	x
G066	EUC_VF_066	1166-3	ESP	ESP046	Mediterranean	Major							x	x	x
G067	EUC_VF_067	1167-1	ESP	ESP004	Mediterranean	Equina	x	x			x	x
G068	EUC_VF_068	1188-2	ESP	ESP046	Mediterranean	Major	x	x			x	x
G069	EUC_VF_069	1192-1	ESP	ESP046	Mediterranean	Major-Equina	x	x			x	x
G070	EUC_VF_070	1204-3	ESP	ESP046	Mediterranean	Equina			x	x			x	x
G071	EUC_VF_071	1225-2	ESP	ESP004	Mediterranean	Equina			x	x			x	x
G072	EUC_VF_072	INRA 1541	HUN	FRA043	Eastern Europe	Equina	x	x			x	x
G073	EUC_VF_073	1258-3	ESP	ESP004	Mediterranean	Major			x	x	x	x
G074	EUC_VF_074	1264-1	ESP	ESP046	Mediterranean	Major							x	x	x
G075	EUC_VF_075	1265-1	ESP	ESP046	Mediterranean	Equina-Minor							x	x	x
G076	EUC_VF_076	INRA 1463	GBR	FRA043	Western Europe	Equina							x	x	x
G077	EUC_VF_077	1272-1	RUS	ESP046	Eastern Europe	Major-Equina	x	x			x	x
G078	EUC_VF_078	1304-3	Unknown	ESP046	Unknown	Major-Equina			x	x	x	x
G079	EUC_VF_079	1325-1	SDN	ESP004	Africa	Equina			x	x	x	x
G080	EUC_VF_080	1333-2	ESP	ESP046	Mediterranean	Major	x	x			x	x
G081	EUC_VF_081	1375-2	SYR	ESP046	Mediterranean	Equina-Minor			x	x			x	x
G082	EUC_VF_082	1446-3	SYR	ESP004	Mediterranean	Equina			x	x	x	x
G083	EUC_VF_083	1521-1	SYR	ESP004	Mediterranean	Equina			x	x	x	x
G084	EUC_VF_084	1522-2	SYR	ESP004	Mediterranean	Equina			x	x	x	x
G085	EUC_VF_085	1642-1	Unknown	ESP004	Unknown	Equina			x	x			x	x
G086	EUC_VF_086	1646-1	Unknown	ESP004	Unknown	Equina							x	x	x
G087	EUC_VF_087	1734-3	Unknown	ESP004	Unknown	Major-Equina	x	x			x	x
G088	EUC_VF_088	INRA 81	HUN	FRA043	Eastern Europe	Equina			x	x	x	x
G089	EUC_VF_089	INRA 120	AUT	FRA043	Central Europe	Minor			x	x			x	x
G090	EUC_VF_090	INRA 1219	AUT	FRA043	Central Europe	Major-Equina	x	x			x	x
G091	EUC_VF_091	INRA 127	DEU	FRA043	Central Europe	Minor			x	x	x	x
G092	EUC_VF_092	INRA 197	POL	FRA043	Eastern Europe	Minor	x	x			x	x
G093	EUC_VF_093	INRA 199	DEU	FRA043	Central Europe	Minor							x	x	x
G094	EUC_VF_094	INRA 204	AFG	FRA043	Middle East	Paucijuga							x	x	x
G095	EUC_VF_095	INRA 205	AFG	FRA043	Middle East	Minor			x	x			x	x
G096	EUC_VF_096	INRA 225	BGR	FRA043	Eastern Europe	Minor			x	x			x	x
G097	EUC_VF_097	INRA 244	TJK	FRA043	Middle East	Equina-minor			x	x			x	x
G098	EUC_VF_098	INRA 278	FRA	FRA043	Western Europe	Minor			x	x			x	x
G099	EUC_VF_099	INRA 279	FRA	FRA043	Western Europe	Minor			x	x	x	x
G100	EUC_VF_100	INRA 280	FRA	FRA043	Western Europe	Minor-Paucijuga							x	x	x
G101	EUC_VF_101	INRA 281	FRA	FRA043	Western Europe	Minor	x	x			x	x
G102	EUC_VF_102	INRA 288	FRA	FRA043	Western Europe	Equina							x	x	x
G103	EUC_VF_103	INRA 289	FRA	FRA043	Western Europe	Minor							x	x	x
G104	EUC_VF_104	INRA 310	FRA	FRA043	Western Europe	Minor			x	x			x	x
G105	EUC_VF_105	INRA 320	UKR	FRA043	Eastern Europe	Equina			x	x	x	x
G106	EUC_VF_106	INRA 328	ETH	FRA043	Africa	Minor			x	x	x	x
G107	EUC_VF_107	INRA 340	SDN	FRA043	Africa	Minor							x	x	x
G108	EUC_VF_108	INRA 375	IRN	FRA043	Middle East	Equina			x	x			x	x
G109	EUC_VF_109	INRA 397	DNK	FRA043	Western Europe	Equina			x	x	x	x
G110	EUC_VF_110	INRA 615	ITA	FRA043	Mediterranean	Equina	x	x			x	x
G111	EUC_VF_111	INRA 796	LTU	FRA043	Eastern Europe	Minor							x	x	x
G112	EUC_VF_112	INRA 860	ECU	FRA043	America	Equina			x	x			x	x
G113	EUC_VF_113	INRA 864	ECU	FRA043	America	Equina			x	x			x	x
G114	EUC_VF_114	INRA 888	BOL	FRA043	America	Major-Equina			x	x	x	x
G115	EUC_VF_115	INRA 928	PER	FRA043	America	Equina							x	x	x
G116	EUC_VF_116	INRA 953	NLD	FRA043	Western Europe	Major-equina							x	x	x
G117	EUC_VF_117	INRA 1236	DEU	FRA043	Central Europe	Equina	x	x			x	x
G118	EUC_VF_118	INRA 1293	YEM	FRA043	Africa	Equina	x	x			x	x
G119	EUC_VF_119	INRA 1327	ETH	FRA043	Africa	Equina			x	x			x	x
G120	EUC_VF_120	INRA 1451	NPL	FRA043	Far East	Major			x	x	x	x
G121	EUC_VF_121	INRA 1454	AUT	FRA043	Central Europe	Paucijuga							x	x	x
G122	EUC_VF_122	INRA 1517	ECU	FRA043	America	Minor			x	x			x	x
G123	EUC_VF_123	INRA 1649	DEU	FRA043	Central Europe	Minor			x	x	x	x
G124	EUC_VF_124	INRA 1709	CHN	FRA043	Far East	Equina							x	x	x
G125	EUC_VF_125	INRA 1736	CHN	FRA043	Far East	Equina	x	x			x	x
G126	EUC_VF_126	INRA 1908	BOL	FRA043	America	Equina-Minor			x	x	x	x
G127	EUC_VF_127	INRA 1913	CHN	FRA043	Far East	Equina			x	x	x	x
G128	EUC_VF_128	INRA 2220	CHN	FRA043	Far East	Equina			x	x			x	x
G129	EUC_VF_129	INRA 2355	FRA	FRA043	Western Europe	Minor	x	x			x	x
G130	EUC_VF_130	INRA 2394	DEU	FRA043	Central Europe	Minor			x	x			x	x
G131	EUC_VF_131	INRA 2516	FRA	FRA043	Western Europe	Minor							x	x	x
G132	EUC_VF_132	INRA 3212	CAN	FRA043	America	Minor	x	x			x	x
G133	EUC_VF_133	INRA 3263	AZE	FRA043	Middle East	Minor			x	x	x	x
G134	EUC_VF_134	INRA 3278	IND	FRA043	Middle East	Paucijuga							x	x	x
G135	EUC_VF_135	INRA 3279	SDN	FRA043	Africa	Minor	x	x			x	x
G136	EUC_VF_136	INRA 3284	ITA	FRA043	Mediterranean	Equina	x	x			x	x
G137	EUC_VF_137	INRA 3287	GBR	FRA043	Western Europe	Minor							x	x	x
G138	EUC_VF_138	INRA 3312	GBR	FRA043	Western Europe	Equina			x	x			x	x
G139	EUC_VF_139	1177	FIN	SWE054	Western Europe	Equina			x	x	x	x
G140	EUC_VF_140	1538	FIN	SWE054	Western Europe	Equina			x	x			x	x
G141	EUC_VF_141	1540	FIN	SWE054	Western Europe	Equina			x	x			x	x
G142	EUC_VF_142	1544	FIN	SWE054	Western Europe	Equina	x	x			x	x
G143	EUC_VF_143	1545	FIN	SWE054	Western Europe	Minor	x	x			x	x
G144	EUC_VF_144	1546	FIN	SWE054	Western Europe	Equina-Minor	x	x			x	x
G145	EUC_VF_145	1547	FIN	SWE054	Western Europe	Minor			x	x	x	x
G146	EUC_VF_146	1548	FIN	SWE054	Western Europe	Minor			x	x	x	x
G147	EUC_VF_147	1549	FIN	SWE054	Western Europe	Minor-Paucijuga							x	x	x
G148	EUC_VF_148	1550	FIN	SWE054	Western Europe	Minor-Paucijuga			x	x	x	x
G149	EUC_VF_149	1551	FIN	SWE054	Western Europe	Minor	x	x			x	x
G150	EUC_VF_150	1552	FIN	SWE054	Western Europe	Equina			x	x	x	x
G151	EUC_VF_151	4404	FIN	SWE054	Western Europe	Paucijuga			x	x	x	x
G152	EUC_VF_152	6211	FIN	SWE054	Western Europe	Paucijuga			x	x	x	x
G153	EUC_VF_153	8641	FIN	SWE054	Western Europe	Minor							x	x	x
G154	EUC_VF_154	8642	FIN	SWE054	Western Europe	Minor			x	x	x	x
G155	EUC_VF_155	8643	FIN	SWE054	Western Europe	Minor-Paucijuga			x	x	x	x
G156	EUC_VF_156	11518	FIN	SWE054	Western Europe	Minor	x	x			x	x
G157	EUC_VF_157	11722	FIN	SWE054	Western Europe	Equina	x	x			x	x
G158	EUC_VF_158	11731	SWE	SWE054	Western Europe	Equina							x	x	x
G159	EUC_VF_159	13473	SWE	SWE054	Western Europe	Equina			x	x			x	x
G160	EUC_VF_160	13876	FIN	SWE054	Western Europe	Minor							x	x	x
G161	EUC_VF_161	265-3	CHN	ESP004	Far East	Equina	x	x	x	x	x	x	x	x	x
G162	EUC_VF_162	289-1	BGR	ESP004	Eastern Europe	Equina	x	x	x	x	x	x	x	x	x
G163	EUC_VF_163	429-2	MAR	ESP046	Mediterranean	Equina	x	x	x	x	x	x	x	x	x
G164	EUC_VF_164	510-3	EGY	ESP046	Mediterranean	Equina	x	x	x	x	x	x	x	x	x
G165	EUC_VF_165	546-3	TUN	ESP004	Mediterranean	Equina	x	x	x	x	x	x	x	x	x
G166	EUC_VF_166	756-3	GBR	ESP004	Western Europe	Equina	x	x	x	x	x	x	x	x	x
G167	EUC_VF_167	922-2	ESP	ESP004	Mediterranean	Equina	x	x	x	x	x	x	x	x	x
G168	EUC_VF_168	153-1	FRA	ESP004	Western Europe	Minor	x	x	x	x	x	x	x	x	x
G169	EUC_VF_169	545-2	TUN	ESP004	Mediterranean	Equina	x	x	x	x	x	x	x	x	x
G170	EUC_VF_170	691-3	ESP	ESP004	Mediterranean	Equina	x	x	x	x	x	x	x	x	x
G171	EUC_VF_171	752-2	GBR	ESP004	Western Europe	Minor	x	x	x	x	x	x	x	x	x
G172	EUC_VF_172	1069-1	RUS	ESP004	Eastern Europe	Major-Equina	x	x	x	x	x	x	x	x	x
G173	EUC_VF_173	1271-2	RUS	ESP046	Eastern Europe	Equina	x	x	x	x	x	x	x	x	x
G174	EUC_VF_174	1248-3	IRN	ESP004	Middle East	Equina	x	x	x	x	x	x	x	x	x
G175	EUC_VF_175	1068-2	AFG	ESP046	Middle East	Equina	x	x	x	x	x	x	x	x	x
G176	EUC_VF_176	Mistral	CZE	Registered variety	Central Europe	Minor	x	x	x	x	x	x	x	x	x
G177	EUC_VF_177	Merkur	CZE	Registered variety	Central Europe	Minor	x	x	x	x	x	x	x	x	x
G178	EUC_VF_178	Merlin	CZE	Registered variety	Central Europe	Minor	x	x	x	x	x	x	x	x	x
G179	EUC_VF_179	Fanfare	DEU	Registered variety	Central Europe	Minor	x	x	x	x	x	x	x	x	x
G180	EUC_VF_180	Baraca	ESP	Registered variety	Mediterranean	Major-Equina	x	x	x	x	x	x	x	x	x
G186	EUC_VF_186	INRA 249	BGR	FRA043	Eastern Europe	Minor	x	x							x
G192	EUC_VF_192	INRA 387	NPL	FRA043	Far East	Equina	x	x							x
G199	EUC_VF_199	INRA 1204	GBR	FRA043	Western Europe	Minor	x	x							x
G213	EUC_VF_213	INRA 1739	CHN	FRA043	Far East	Equina	x	x							x
G217	EUC_VF_217	INRA 1838	JPN	FRA043	Far East	Major	x	x							x
G222	EUC_VF_222	INRA 2200	ETH	FRA043	Africa	Unknown	x	x							x
G223	EUC_VF_223	INRA 2244	CHN	FRA043	Asia	Unknown	x	x							x
G224	EUC_VF_224	INRA 2261	FRA	FRA043	Europa	Major	x	x							x
G232	EUC_VF_232	INRA 2732	CHN	FRA043	Asia	Unknown	x	x							x
G233	EUC_VF_233	INRA 2737	CHN	FRA043	Asia	Unknown	x	x							x
G245	EUC_VF_245	BL-GLORIA	Unknown	Unknown	Unknown	Unknown	x	x							x
G249	EUC_VF_249	BL-MAYA	Unknown	Unknown	Unknown	Minor	x	x							x
G256	EUC_VF_256	BL-WIERBOON	Unknown	Unknown	Unknown	Unknown	x	x							x
G258	EUC_VF_258	LINK-BPL	Unknown	Unknown	Unknown	Unknown	x	x							x
G271	EUC_VF_271	LINK-PISTACHE	Unknown	Unknown	Unknown	Unknown	x	x							x
G276	EUC_VF_276	1000	Unknown	ESP046	Unknown	Unknown	x	x							x
G280	EUC_VF_280	VITABON	ESP	Unknown	Europa	Unknown	x	x							x
G281	EUC_VF_281	RUTHABON	ESP	Unknown	Europa	Unknown	x	x							x
G282	EUC_VF_282	PROTHABAT	ESP	Unknown	Europa	Unknown	x	x							x
G287	EUC_VF_287	VF6-7	ESP	ESP046	Unknown	Unknown	x	x							x
G291	EUC_VF_291	ILB	Unknown	SYR002	Unknown	Unknown	x	x							x
G292	EUC_VF_292	L-8	Unknown	SYR002	Unknown	Equina	x	x							x
G298	EUC_VF_298	IG 72219 HN	CHN	SYR002	Asia	Unknown	x	x							x
G300	EUC_VF_300	IG 72228 HN	CHN	SYR002	Asia	Equina	x	x							x
G301	EUC_VF_301	IG 72228 HB	CHN	SYR002	Asia	Unknown	x	x							x
G304	EUC_VF_304	6002	Unknown	SYR002	Unknown	Unknown	x	x							x
G308	EUC_VF_308	SEL2009Iat 373-3	Unknown	SYR002	Unknown	Unknown	x	x							x
G309	EUC_VF_309	SEL2009Iat 443-1,3	Unknown	SYR002	Unknown	Unknown	x	x							x
G312	EUC_VF_312	SEL2009Iat 524-1-2	Unknown	SYR002	Unknown	Unknown	x	x							x
G329	EUC_VF_329	Aunuksen kanta	FIN	Unknown	Europa	Unknown	x	x							x
G338	EUC_VF_338	ILB 4338	Unknown	SYR002	Unknown	Unknown	x	x							x
G346	EUC_VF_346	Sel. F5 / 3086 / 03 -6	Unknown	SYR002	Unknown	Unknown	x	x							x
G347	EUC_VF_347	Sel. F5 / 3087 / 03 -14	Unknown	SYR002	Unknown	Unknown	x	x							x
G349	EUC_VF_349	Sel. F5 / 3423 / 03 -7	Unknown	SYR002	Unknown	Equina	x	x							x
G357	EUC_VF_357	B-206	Unknown	Unknown	Unknown	Minor	x	x							x
G358	EUC_VF_358	B-217	Unknown	Unknown	Unknown	Unknown	x	x							x
G359	EUC_VF_359	Espresso	Unknown	Unknown	Unknown	Unknown	x	x							x
G372	EUC_VF_372	GANTE 720	Unknown	Unknown	Unknown	Unknown	x	x							x
G391	EUC_VF_391	VERDE BONITA	ESP	ESP046	Europa	Unknown	x	x							x
G400	EUC_VF_400	VIKINGA	ESP	ESP046	Europa	Unknown	x	x							x

## Sheet: S2 a and b
	Supplementary table S2a. Precipitation and temperature along the Spanish assays conducted by Agrovegetal (AG). Temperatures are expressed in
	C and precipitation as monthly sum in mm. Growing season from November to June.
	Environments	AG18		AG19
		2018-2019		2019-2020
		Temperature	Precipitation	Temperature	Precipitation
	November	13.38	111.6	13.69	36
	December	12.39	12.6	13.03	109.4
	January	10.29	17.5	10.67	75.6
	February	12.38	23.2	14.52	2.6
	March	14.96	8.3	13.95	86.4
	April	15.04	59.3	15.45	79
	May	21.38	0	21.09	84.4
	June	21.71	0	22.7	0
	Total		232.5		473.4
	Supplementary table S2b. Precipitation and temperature at the seven environments during the experimental period. Temperatures are expressed in
	C and precipitation as monthly sum in mm. Growing seasons from February to Octobre. BO: Boreal, Finland; GU: Ghent University, Belgium; IFC: Institute for forage crops Kruševac, Serbia
	Environment	BO18		BO19		GU18		GU19		IFC18		IFC19		IFC20
		Temp	Precip	Temp	Precip	Temp	Precip	Temp	Precip	Temp	Precip	Temp	Precip	Temp	Precip
	Feb
	March											9.2	24.1	7.7	92
	April	4.3	35.7	6.1	6.4	12.5	54.7	10.6	27.6	16.5	40.9	12.9	59.2	11.7	41.6
	May	14.6	22.5	9.7	56.6	15.8	55.6	12.1	42.6	18.9	74.4	15	73.5	15.9	103.1
	June	14.6	54.8	16.7	31.1	17.8	6.2	18.3	89.2	20.9	111.1	22.6	68	19.7	130.8
	July	20.3	37	16.2	73	21	13.1	19.2	33.7	21.6	149.3	22.6	47.1	21.5	187.5
	August	16.8	40.9	16.6	71.1	18.8	80	18.9	41.3	22.2	61.3	22	80.5
	September	12.1	70	15.8	71.6
	October	5.8	41.2	4.1	46.3
	Total		302.1		356.1		209.6		234.4		437		352.4		555

## Sheet: S3 a and b
	Supplementary table S3a: Trait names, acronyms, description of the traits.
	Trait Name	Acronym	Description
	Days to full flowering	DTF	Number of days from emergence when 50% of plants have flowered
	Branching	NOB	Number of branches per plant taken from basal nodes in 10 representative plants in late flowering stage
	Plant height	PH	Measured near maturity (BBCH 80-85) from the ground to the tip of the plant (cm). Average of 10 plants in the central rows
	Height first pod	HFP	Height of the first pod (cm). Measured from the ground to the implantation of the first pod in the stem (10 plants)
	Number of pods per node	PPN	Mean number of pods in 5 nodes from the main stem of 10 plants, counting from the third pod-bearing node
	Number of pods per flower	PPF	Number of pods per node divided by the number of flowers per node
	Pod lenght	PL	Measured in 10 representative dry pods chosen at random from 5 plants (cm)
	Number of seed per pod	SPP	Mean number of seeds in the previous pods
	Days to full maturity	DTM	Number of days when 100% of plants have ripened pods
	Supplementary table S3b. Period of flowering and full maturity in each environment.
		Days to 50% flowering		Days to full maturity
	Environment	earliest genotypes	latest genotypes	earliest genotypes	latest genotypes
	AG18	13.02.2019	03.04.2019	03.05.2019	03.06.2019
	AG19	20.02.2020	17.03.2020	04.05.2020	28.05.2020
	BO18	18.07.2018	06.08.2018	31.08.2018	28.09.2018
	BO19	31.07.2019	04.09.2019	16.09.2019	03.10.2019
	IFC18	20.08.2018	20.07.2018	10.08.2018	31.08.2018
	IFC19	20.05.2019	24.06.2019	30.06.2019	01.08.2019
	IFC20	13.05.2020	05.6.2020	03.07.2020	31.07.2020
	GU18	31.05.2018	26.06.2018	23.07.2018	03.08.2018
	GU19	06.06.2019	20.06.2019	31.07.2019	15.08.2019

## Sheet: S4
	Supplementary Table S4: Descriptive statistics (mean, minimum, maximum, range, standard deviation, standard error and coefficient of variation) for nine faba bean agronomic traits in nine environments (AG- Agrovegetal Spain, IFC Institute for forage crops Kruševac Serbia, BO – Boreal Finland, and GU – Ghent Belgium) followed by the year.
	Trait	Number of days to full flowering (DTF)
	Environments	AG18	AG19	BO18	BO19	GU18	GU19	IFC18	IFC19	IFC20
	mean	90.4	80.2	40.8	53.3	40	54.7	52.6	38.8	36.2
	sd	6.61	7.2	5.45	9.65	5.41	2.66	4.45	5.69	5.41
	cv	7.3	9	13.4	18.1	13.5	4.9	8.5	14.7	14.9
	se	0.45	0.49	0.37	0.65	0.36	0.18	0.3	0.38	0.36
	min	68	71	32	41	30	49	41	29	28
	max	108	106	55	78	56	63	69	60	51
	range	40	35	23	37	26	14	28	31	23
	Trait	Number of days to full maturity (DTM)
	Environment	AG18	AG19	BO18	BO19	GU18	GU19	IFC18	IFC19	IFC20
	mean	166	156	97	103	87	109	97	78	95
	sd	6.68	6.62	10.06	3.62	4.18	5.4	7.93	7.66	6.29
	cv	4	4.3	10.4	3.5	4.8	4.9	8.1	9.8	6.6
	se	0.45	0.45	0.68	0.24	0.28	0.36	0.53	0.52	0.42
	min	153	144	81	94	83	104	87	68	78
	max	184	170	114	112	106	119	116	104	109
	range	31	26	33	18	23	15	29	36	31
	Trait	Plant height (PH)
	Environment	AG18	AG19	BO18	BO19	GU18	GU19	IFC18	IFC19	IFC20
	mean	76.7	93.3	52.4	34.4	69.2	66.2	72.3	80.6	70.7
	sd	13.7	20.7	9.67	5.99	16.6	16.4	16.3	15.9	15.5
	cv	17.9	22.2	18.4	17.4	24	24.8	22.6	19.7	22
	se	0.92	1.4	0.65	0.4	1.12	1.11	1.1	1.07	1.05
	min	47	46	33	25	36	33	43	40	37
	max	121	154	88	48	107	111	118	133	114
	range	75	109	55	23	70	78	75	93	76
	Trait	Number of branches on basal node (NOB)
	Environment	AG18	AG19	BO18	BO19	GU18	GU19	IFC18	IFC19	IFC20
	mean	4.9	4.05	3.61	2.02	1.78	4.02	4.39	2.72	4.21
	sd	1.8	1.41	1.53	1.17	0.43	1.41	1.67	0.81	1.08
	cv	36.6	35	42.4	57.8	24.2	35	38	30	25.7
	se	0.12	0.09	0.1	0.08	0.03	0.09	0.11	0.06	0.07
	min	2	2	1	1	1	2	1	1	2
	max	13	10	10	5	3	8	9	5	7
	range	11	8	9	4	2	7	8	4	5
	Trait	Height of the first pod (HFP)
	Environment	AG18	AG19	BO18	BO19	GU18	GU19	IFC18	IFC19	IFC20
	mean	34.4	31.2	28.6	16.1	27.3	23.7	27.4	27.7	20.9
	sd	12.1	8.89	7.64	4.96	6.96	7.05	7.11	10.14	5.75
	cv	35.1	28.5	26.8	30.8	25.5	29.7	26	36.6	27.5
	se	0.81	0.6	0.52	0.34	0.47	0.47	0.48	0.68	0.39
	min	16	14	11	4	13	10	13	9	10
	max	79	65	49	28	43	44	60	59	40
	range	62	51	38	24	31	33	47	50	29
	Trait	Number of pods per flower (PPF)
	Environment	AG18	AG19	BO18	BO19	GU18	GU19	IFC18	IFC19	IFC20
	mean	0.2	0.26	0.42	0.18	0.33	0.49	0.44	0.38	0.38
	sd	0.04	0.08	0.19	0.09	0.01	0.18	0.18	0.14	0.1
	cv	21.3	32	44.1	50.4	29.6	37	42.1	36.2	26.7
	se	0.01	0.01	0.01	0.01	0.01	0.01	0.01	0.01	0.01
	min	0.12	0.13	0.14	0.06	0.11	0.18	0.11	0.14	0.16
	max	0.32	0.53	0.85	0.41	0.61	1	0.94	0.76	0.73
	range	0.21	0.4	0.71	0.35	0.5	0.82	0.82	0.63	0.57
	Trait	Number of pods per node (PPN)
	Environment	AG18	AG19	BO18	BO19	GU18	GU19	IFC18	IFC19	IFC20
	mean	1.16	1.22	1.4	0.47	1.43	1.76	1.73	1.92	1.77
	sd	0.16	0.21	0.31	0.26	0.78	0.63	0.36	0.39	0.37
	cv	14	17.2	21.9	55.1	54.5	35.8	20.8	20.2	20.9
	se	0.01	0.01	0.02	0.02	0.05	0.04	0.02	0.03	0.03
	min	1	1	0.71	0.2	0.2	0.57	1	1.11	1.12
	max	1.78	2.07	2.4	1.22	3.95	4.12	2.89	2.98	3.21
	range	0.78	1.07	1.69	1.02	3.75	3.55	1.89	1.87	2.09
	Trait	Pod length (PL)
	Environment	AG18	AG19	BO18	BO19	GU18	GU19	IFC18	IFC19	IFC20
	mean	7.29	9	5.39	5.62	6.22	6.18	6.18	6.8	8.56
	sd	2.75	2.24	0.81	1.11	0.9	1.12	1.08	1.33	2.3
	cv	37.7	24.9	15	19.7	14.4	18.1	17.5	19.6	26.9
	se	0.18	0.15	0.05	0.08	0.06	0.08	0.07	0.09	0.16
	min	1	5.2	3.34	3.65	4.48	4.06	3.83	3.44	4.42
	max	18.4	17.7	8.94	12.2	8.3	10.2	9.6	10.1	14.1
	range	17.4	12.5	5.6	8.6	3.82	6.14	5.77	6.61	10.6
	Trait	Number of seed per pod (SPP)
	Environment	AG18	AG19	BO18	BO19	GU18	GU19	IFC18	IFC19	IFC20
	mean	2.44	3.19	2.27	2.52	2.95	2.71	3.32	3.5	3.71
	sd	0.75	0.8	0.71	0.47	0.55	0.54	0.53	0.59	0.72
	cv	30.7	25.1	31.2	18.8	18.8	20	16	16.8	19.4
	se	0.05	0.05	0.05	0.032	0.04	0.04	0.04	0.04	0.05
	min	1	1.87	1	1.3	1.3	0.96	2	2	2.2
	max	4.35	8.33	4	3.5	4.14	3.9	4.5	4.7	8.04
	range	3.35	6.47	3	2.2	2.84	2.94	2.5	2.7	5.84

## Sheet: S5
	Supplementary table S5: The broad sense heritability of the traits analyzed across nine environments. (AG- Agrovegetal Spain, IFC Institute for forage crops Kruševac Serbia, BO – Boreal Finland, and GU – Ghent Belgium). Traits: Days to full flowering (DTF), days to full maturity (DTM), plant height (PH), plant branching (NOB), height of first pod (HFP), number of pods per node (PPN), number of po…
	Environments
	Traits	AG18	AG19	BO18	BO19	GU18	GU19	IFC18	IFC19	IFC20
	DTF	0.791	0.955	0.633	0.856	0.934	0.753	0.818	0.954	0.928
	DTM	0.964	0.872	0.951		0.969	0.861	0.841	0.922	0.953
	PH	0.871	0.855	0.928	0.721	0.886	0.881	0.991	0.978	0.971
	NOB	0.835		0.947	0.954	0.691	0.875	0.948	0.981	0.991
	HFP	0.799	0.653	0.931	0.902	0.894	0.885	0.918	0.972	0.906
	PPN	0.595	0.628	0.627	0.873	0.913	0.772	0.864	0.957	0.894
	PPF	0.821	0.883	0.868	0.919	0.755	0.727	0.959	0.978	0.961
	PL	0.752	0.919	0.911	0.871	0.948	0.886	0.955	0.985	0.951
	SPP	0.548	0.784	0.771	0.698	0.927	0.889	0.929	0.969	0.972

## Sheet: S6
	Supplementary Table S6: Genotype ranking and selected genotypes (in red), according to multi-trait stability index (MTSI) analyses considering a selection intensity of 15% within Single Mega-environment (ME), ME South, and ME North. AG: Agrovegetal Spain; IFC: Institute for forage crops Kruševac Serbia; BO: Boreal Finland; and GU: Ghent Belgium)
	Single ME		ME South (IFC and AG)		ME North (GU and BO)
	Genotype	MTSI index	Genotype	MTSI index	Genotype	MTSI index
	G069	0.022	G094	0.971	G091	2.594
	G076	0.025	G170	1.104	G171	2.78
	G282	0.025	G018	1.198	G177	2.796
	G301	0.027	G015	1.215	G029	2.874
	G233	0.039	G102	1.278	G027	2.983
	G129	0.057	G042	1.301	G179	3.003
	G135	0.061	G074	1.363	G090	3.121
	G101	0.064	G164	1.474	G178	3.134
	G149	0.067	G053	1.529	G007	3.169
	G400	0.082	G160	1.535	G136	3.216
	G346	0.089	G095	1.568	G176	3.25
	G304	0.091	G019	1.607	G072	3.358
	G143	0.094	G047	1.669	G101	3.367
	G292	0.096	G009	1.687	G077	3.389
	G136	0.106	G180	1.692	G149	3.402
	G132	0.111	G271	1.703	G132	3.419
	G357	0.112	G028	1.76	G099	3.449
	G158	0.114	G002	1.797	G123	3.494
	G110	0.136	G173	1.803	G117	3.572
	G111	0.148	G176	1.811	G129	3.588
	G224	0.15	G178	1.814	G058	3.603
	G249	0.151	G372	1.819	G156	3.717
	G118	0.157	G165	1.823	G038	3.723
	G312	0.176	G192	1.825	G104	3.749
	G309	0.18	G163	1.825	G026	3.825
	G057	0.195	G162	1.849	G106	3.837
	G156	0.214	G159	1.859	G068	3.884
	G338	0.219	G008	1.868	G135	3.908
	G308	0.224	G077	1.871	G052	3.911
	G175	0.228	G075	1.875	G157	3.926
	G258	0.246	G179	1.879	G041	3.98
	G077	0.255	G169	1.889	G069	3.995
	G213	0.265	G036	1.892	G089	4
	G054	0.271	G167	1.925	G133	4.061
	G038	0.272	G256	1.94	G004	4.07
	G087	0.274	G304	1.944	G039	4.077
	G144	0.304	G066	1.951	G088	4.08
	G192	0.315	G034	1.955	G126	4.087
	G166	0.317	G076	1.96	G016	4.108
	G005	0.32	G309	1.97	G142	4.166
	G245	0.361	G168	1.977	G054	4.198
	G003	0.395	G158	1.985	G151	4.208
	G049	0.419	G359	1.995	G170	4.222
	G199	0.441	G068	1.998	G055	4.225
	G117	0.442	G059	2.016	G113	4.29
	G347	0.469	G308	2.036	G098	4.291
	G007	0.471	G081	2.049	G044	4.295
	G349	0.509	G080	2.054	G144	4.339
	G131	0.526	G061	2.061	G057	4.401
	G359	0.53	G097	2.072	G161	4.466
	G004	0.532	G020	2.073	G148	4.488
	G217	0.54	G111	2.08	G092	4.492
	G013	0.542	G033	2.102	G043	4.501
	G146	0.551	G349	2.106	G006	4.532
	G026	0.564	G129	2.111	G166	4.568
	G052	0.571	G001	2.119	G037	4.632
	G068	0.577	G161	2.126	G003	4.65
	G039	0.584	G045	2.128	G168	4.682
	G174	0.586	G039	2.133	G062	4.692
	G120	0.593	G071	2.144	G140	4.697
	G271	0.594	G312	2.154	G169	4.703
	G179	0.6	G107	2.159	G071	4.709
	G300	0.619	G222	2.162	G061	4.728
	G280	0.62	G086	2.163	G012	4.752
	G088	0.636	G224	2.182	G059	4.758
	G023	0.638	G014	2.245	G017	4.764
	G090	0.661	G175	2.248	G081	4.773
	G142	0.662	G054	2.249	G011	4.821
	G157	0.71	G358	2.268	G095	4.855
	G100	0.724	G116	2.269	G159	4.861
	G162	0.746	G057	2.269	G175	4.865
	G171	0.754	G043	2.289	G096	4.866
	G178	0.755	G276	2.315	G065	4.879
	G145	0.776	G069	2.321	G087	4.885
	G391	0.778	G177	2.338	G172	4.899
	G053	0.778	G400	2.347	G070	4.909
	G109	0.791	G013	2.355	G056	5.003
	G276	0.796	G171	2.36	G097	5.004
	G150	0.803	G174	2.371	G031	5.014
	G130	0.804	G056	2.374	G152	5.033
	G073	0.822	G147	2.38	G010	5.043
	G080	0.83	G338	2.38	G155	5.065
	G116	0.835	G347	2.384	G049	5.066
	G167	0.837	G258	2.449	G079	5.068
	G102	0.847	G281	2.461	G112	5.077
	G086	0.863	G024	2.465	G045	5.105
	G170	0.877	G391	2.478	G085	5.105
	G281	0.883	G292	2.535	G021	5.113
	G062	0.888	G217	2.572	G050	5.133
	G103	0.89	G140	2.589	G146	5.174
	G091	0.892	G098	2.611	G109	5.181
	G161	0.894	G132	2.617	G014	5.193
	G083	0.901	G280	2.66	G180	5.214
	G075	0.904	G172	2.663	G163	5.218
	G030	0.908	G346	2.679	G108	5.221
	G059	0.911	G282	2.69	G001	5.258
	G122	0.928	G249	2.692	G064	5.259
	G061	0.93	G130	2.693	G143	5.276
	G139	0.94	G049	2.7	G073	5.305
	G172	0.942	G143	2.716	G150	5.309
	G169	0.945	G245	2.717	G162	5.325
	G298	0.955	G233	2.719	G110	5.338
	G168	0.958	G301	2.719	G145	5.341
	G223	0.965	G032	2.729	G067	5.398
	G163	0.966	G153	2.733	G080	5.398
	G121	1.009	G186	2.735	G046	5.444
	G066	1.014	G030	2.748	G023	5.467
	G126	1.015	G357	2.768	G125	5.525
	G176	1.028	G122	2.78	G120	5.53
	G047	1.038	G003	2.782	G060	5.566
	G015	1.047	G103	2.792	G083	5.604
	G040	1.067	G038	2.824	G174	5.625
	G141	1.068	G121	2.826	G114	5.631
	G051	1.069	G166	2.837	G138	5.636
	G058	1.074	G223	2.848	G127	5.681
	G034	1.08	G141	2.864	G173	5.684
	G009	1.086	G017	2.895	G024	5.687
	G106	1.106	G136	2.922	G082	5.698
	G099	1.118	G022	2.933	G130	5.711
	G011	1.14	G135	2.968	G165	5.745
	G010	1.147	G329	2.98	G063	5.841
	G137	1.147	G007	3.01	G084	5.91
	G089	1.159	G090	3.018	G105	5.919
	G092	1.159	G092	3.06	G141	5.922
	G037	1.159	G149	3.062	G154	5.939
	G165	1.161	G213	3.062	G119	5.972
	G186	1.165	G004	3.079	G078	5.996
	G133	1.166	G046	3.088	G122	6.016
	G067	1.167	G232	3.117	G020	6.022
	G078	1.176	G035	3.147	G030	6.053
	G045	1.209	G044	3.151	G164	6.137
	G159	1.213	G085	3.18	G040	6.137
	G115	1.225	G157	3.2	G008	6.362
	G125	1.259	G050	3.21	G167	6.452
	G098	1.267	G005	3.219	G005	6.534
	G372	1.275	G089	3.268	G002	6.719
	G287	1.294	G134	3.269	G032	6.766
	G093	1.329	G070	3.292	G118	6.835
	G222	1.359	G093	3.307	G139	7.103
	G147	1.368	G291	3.312	G128	7.112
	G104	1.388	G142	3.331
	G041	1.412	G156	3.388
	G113	1.413	G052	3.397
	G164	1.423	G108	3.473
	G029	1.425	G144	3.487
	G020	1.426	G021	3.496
	G064	1.442	G137	3.507
	G177	1.456	G300	3.517
	G358	1.467	G287	3.556
	G024	1.494	G104	3.56
	G048	1.496	G100	3.595
	G096	1.515	G125	3.646
	G001	1.527	G124	3.674
	G063	1.53	G012	3.71
	G055	1.566	G062	3.716
	G094	1.569	G067	3.73
	G033	1.597	G101	3.742
	G256	1.597	G026	3.827
	G180	1.598	G072	3.836
	G074	1.61	G087	3.854
	G154	1.616	G118	3.861
	G108	1.622	G006	3.866
	G140	1.623	G051	3.911
	G123	1.63	G119	3.926
	G085	1.668	G131	3.939
	G027	1.68	G065	4.076
	G002	1.681	G025	4.082
	G072	1.682	G117	4.153
	G134	1.687	G096	4.215
	G012	1.72	G298	4.558
	G043	1.725	G110	4.655
	G071	1.726	G113	5.036
	G232	1.73	G115	5.136
	G016	1.742	G023	5.177
	G046	1.745	G112	5.413
	G148	1.753	G027	5.864
	G114	1.791	G128	6.108
	G060	1.795	G199	6.693
	G021	1.799	G048	7.782
	G329	1.799
	G105	1.816
	G019	1.822
	G014	1.824
	G084	1.836
	G119	1.838
	G160	1.839
	G017	1.876
	G065	1.913
	G050	1.913
	G151	1.961
	G032	2.014
	G082	2.06
	G173	2.077
	G081	2.103
	G031	2.137
	G153	2.142
	G035	2.149
	G107	2.172
	G127	2.223
	G006	2.242
	G044	2.253
	G097	2.267
	G008	2.278
	G056	2.334
	G152	2.352
	G025	2.42
	G042	2.424
	G079	2.513
	G291	2.536
	G128	2.561
	G070	2.567
	G028	2.613
	G155	2.718
	G022	2.783
	G036	2.825
	G018	2.858
	G138	3.258
	G095	3.459
	G124	3.763
	G112	3.98

## Sheet: S7
	Supplementary Table S7: 220 faba bean accessions grouped in seven clusters according to hierarchical cluster analysis.
	Cluster	Members
	A	G003, G004, G008, G014, G015, G016, G017, G018, G019, G023, G026, G033, G034, G036, G041, G042, G048, G049, G053, G065, G066, G069, G077, G081, G094, G097, G105, G106, G109, G119, G123, G130, G132, G134, G135, G136, G148, G150, G151, G152, G155, G162, G163, G164, G165, G166, G168, G169, G170, G173, G271, G280, G308, G309, G358, G372
	B	G001, G005, G007, G012, G022, G031, G038, G040, G044, G054, G059, G060, G061, G074, G075, G083, G084, G085, G086, G095, G102, G107, G118, G120, G122, G124, G125, G127, G128, G133, G138, G139, G140, G141, G142, G143, G144, G145, G146, G147, G149, G153, G154, G156, G157, G158, G159, G160, G172, G175, G180, G192, G213, G222, G223, G224, G232, G233, G256, G258, G281, G292, G300, G301, G304, G312, G32…
	C	G002, G006, G010, G011, G013, G020, G024, G030, G037, G039, G043, G045, G046, G051, G057, G063, G064, G070, G071, G073, G078, G079, G080, G082, G087, G108, G161, G174
	D	G009, G021, G025, G028, G032, G035, G047, G055, G056, G062, G067, G068, G116, G167, G217, G276, G291, G346, G391
	E	G029, G050, G058, G072, G088, G089, G090, G091, G092, G093, G099, G101, G110, G117, G121, G129, G171, G176, G177, G178, G179, G186, G245, G249, G357, G359
	F	G112, G114, G115, G126, G282, G298
	G	G027, G052, G076, G096, G098, G100, G103, G104, G111, G113, G131, G137, G199, G287

## Sheet: S8
	Supplementary Table S8: Average intra-cluster (diagonal values) and inter-cluster distances among the seven clusters.
	Cluster	A	B	C	D	E	F	G
	A	3.22	3.45	3.83	3.96	4.52	5.46	5.45
	B		2.95	3.68	3.81	4.83	5.29	5.29
	C			2.92	3.83	5.24	4.51	5.54
	D				3.02	5.01	5.87	5.62
	E					3	5.24	3.9
	F						3.03	4.41
	G							3.19
